# Supplementary material for: Coinvasion by the ladybird Harmonia axyridis (Coleoptera: Coccinellidae) and its parasites, Hesperomyces virescens (Ascomycota: Laboulbeniales) and Parasitylenchus bifurcatus (Nematoda: Tylenchida, Allantonematidae), in the Caucasus
Source: PLoS One. 2018 Nov 29;13(11):e0202841. doi: 10.1371/journal.pone.0202841 (PMC6264875; doi:10.1371/journal.pone.0202841)
Supplement: S1 Appendix — (XLS) [file pone.0202841.s001.xls]

## Sheet: Лист1
Title	Coinvasion by the ladybird Harmonia axyridis and its parasites, Hesperomyces virescens (fungus) and Parasitylenchus bifurcatus (nematode), in the Caucasus
Journal name	PLoS One
Authors	Orlova-Bienkowskaja1 MJ, Spiridonov SE, Butorina NN, Bieńkowski AO
Name of the table	S1 Table. Localities of Harmonia axyridis and its parasites Hesperomyces virescens and Parasitylenchus bifurcatus in the Caucasus
	Latitude	Longitude	Year	Source of information
Localities of Harmonia axyridis parasitised with Hesperomyces virescens and Parasitylenchus bifurcatus
Russia, Krasnodar territory, Sochi, Veseloe	43.4091	39.9843	2018	Own collection
Russia, Krasnodar territory, Sochi, Central District	43.5736	39.7275	2018	Own collection
Russia, Krasnodar territory, Sochi, valley of Agur river	43.5612	39.831	2018	Own collection
Localities of Harmonia axyridis parasitised with Hesperomyces virescens only
Russia, Krasnodar territory, Sochi, Golovinka	43.7931	39.4662	2018	Own collection
Russia, Krasnodar territory, Sochi, Adler	43.4173	39.9467	2018	Own collection
Russia, Krasnodar territory, Sochi, Razbityj Kotel	43.6854	39.7287	2018	Own collection
Other documented records of Harmonia axyridis in the Caucasus
Georgia, Lagodekhi reserve, 2002 (one adult specimen)	41.8263	46.2699	2002	Merkviladze MSh, Kvavadze ESh List of ladybirds (Coleoptera, Coccinellidae) of Georgia. Proceedings of the Institute of Zoology. 2002; 21: 149–155.
Georgia, Abkhazia, Sukhumi, 7.12.2005 (one adult specimen)	43.0055	41.0144	2005	Korotyaev BA 2015а. On the distribution dynamics of some beetles (Coleoptera: Coccinellidae, Bruchidae, Curculionidae) in the plains of the Northwestern Caucasus, Russia. Entomological Review 95(1): 137–140. DOI: 10.1134/S0013873815010157
Russia, Adygea, Rodnikovyj 29.6.2006 (one adult specimen)	44.6076	40.0871	2006	Ukrainsky AS, Shapovalov MI (2010) Family coccinellidae— ladybird beetles. In: Zamotajlov AS, Nikitsky NB (eds) Coleopterous insects (Insecta, Coleoptera) of Republic of Adygheya (annotated catalogue of species) (Fauna conspecta of Adygheya 1). Adyghei State Univ Publ, Maykop, pp 199–201 [in Russian]
Russia, Krasnodar territory, Bolshoi Utrish, 15–25.8.2011 (one adult specimen)	44.7621	37.391	2011	Ukrainsky AS (2013) The multicoloured Asian lady beetle Harmonia axyridis Pall. (Coleoptera, Coccinellidae) in North Caucasus, Russia. Euroasian Entomol J 12:35–38 (in Russian)
Georgia, Narikala Fortress, 16.06.2012 (one adult specimen)	41.6883	44.8089	2012	Schlüter H 2012 [cited 6 August 2018] Available from: http://www.naturgucker.de/natur.dll/EXEC
Russia, North Ossetia, Alagir, 2012-2015	43.0425	44.219	2012	Alekseev SK, Butaeva FG. Ladybirds (Coleoptera: Coccinellidae) of the vicinity of Alagir City (Republic of North Ossetia-Alania). In: Actual problems of chemistry, biology and biotechnology: Proceedings of the 10th All-Russian Scientific Conference (11–13 May 2016). North Ossetia State Univeristy. Vladikavkaz: Publishing house of North Ossetia State Uiversity; 2016. pp. 71–75. [in Russian]
Russia, Krasnodar territory, Bolshoj Raznokol, 30.4.2012	45.1442	37.4655	2012	Korotyaev BA 2015b. On the high abundance of the harlequin lady beetle Harmonia axyridis (Pall.) (Coleoptera, Coccinellidae) in the plains of Northwestern Caucasus, Russia. Entomological Review 95(9): 1317–1319. DOI: 10.1134/S0013873815090195
Russia, Krasnodar territory, Sochi, Lazarevskoe, 20.9-2.10.2012	43.9022	39.3364	2012	Belyakova NA, Polikarpova YuB (2012) Harmonia axyridis and Cryptolaemus montrouzieri acclimatization at the Black Sea coast of the Caucasus. Plant Protection News 2012(4):43–48. [in Russian]
Russia, Krasnodar territory, Krasnodar City, 11.7.2012	45.0636	38.8844	2012	Ukrainsky AS, Orlova-Bienkowskaja MJ Expansion of Harmonia axyridis Pallas (Coleoptera: Coccinellidae) to European Russia and adjacent regions. Biol Invasions. 2014;16(5): 1003–1008 doi: 10.1007/s10530-013-0571-3.
Russia, Krasnodar territory, Sochi, Loo, 2012	43.7043	39.5895	2012	Mogilevich TA. My experiments with the ladybird Harmonia axyridis [cited 6 August 2018]. In: Beetles and coleopterologists 2012. Available from: https://www.zin.ru/aNIMAliA/Coleoptera/rus/mogilev1.htm. [in Russian]
Russia, Krasnodar territory, Central district 30.9.2012	43.5897	39.7222	2012	Belyakova NA, Polikarpova YuB (2012) Harmonia axyridis and Cryptolaemus montrouzieri acclimatization at the Black Sea coast of the Caucasus. Plant Protection News 2012(4):43–48. [in Russian]
Georgia, Abkhazia, Zandrypsh, 9.5.2013	43.3845	40.0855	2013	Own collection
Georgia, Tbilisi, 17-18.6.2013	41.6852	44.8028	2013	Korotyaev BA 2015а. On the distribution dynamics of some beetles (Coleoptera: Coccinellidae, Bruchidae, Curculionidae) in the plains of the Northwestern Caucasus, Russia. Entomological Review 95(1): 137–140. DOI: 10.1134/S0013873815010157
Russia, Adygea, Novyj, 14.6.2013	45.0075	38.9775	2013	Own collection
Russia, Krasnodar territory, Maly Utrish, 15–30.8.2013	44.7621	37.391	2013	Ukrainsky AS, Orlova-Bienkowskaja MJ Expansion of Harmonia axyridis Pallas (Coleoptera: Coccinellidae) to European Russia and adjacent regions. Biol Invasions. 2014;16(5): 1003–1008 doi: 10.1007/s10530-013-0571-3.
Russia, Krasnodar territory, Sochi, Adler, 11.5.2013	43.424	39.928	2013	Own collection
Russia, Krasnodar territory, Sochi, Veseloe, 2.5.2013	43.4022	39.993	2013	Own collection
Russia, Krasnodar territory, Sochi, Rosa Khutor, 3.5.2013	43.6759	40.2939	2013	Own collection
Russia, Krasnodar territory, Sochi, Abazinka, 6.5.2013	43.5938	39.8248	2013	Own collection
Russia, Krasnodar territory, Krasnodar City, 4.10.2013 and 24.10.2013	45.0268	38.9905	2013	Korotyaev BA 2015b. On the high abundance of the harlequin lady beetle Harmonia axyridis (Pall.) (Coleoptera, Coccinellidae) in the plains of Northwestern Caucasus, Russia. Entomological Review 95(9): 1317–1319. DOI: 10.1134/S0013873815090195
Russia, Krasnodar territory, Goryachij Klyuch, 12.5.2013	44.6504	39.1332	2013	Own collection
Russia, Krasnodar territory, Gulkevichsky district, 2013	45.2964	40.675	2013	Korotyaev BA 2015а. On the distribution dynamics of some beetles (Coleoptera: Coccinellidae, Bruchidae, Curculionidae) in the plains of the Northwestern Caucasus, Russia. Entomological Review 95(1): 137–140. DOI: 10.1134/S0013873815010157
Russia, Krasnodar territory, Kropotkin, 4.2013	45.4404	40.5577	2013	Korotyaev BA 2015а. On the distribution dynamics of some beetles (Coleoptera: Coccinellidae, Bruchidae, Curculionidae) in the plains of the Northwestern Caucasus, Russia. Entomological Review 95(1): 137–140. DOI: 10.1134/S0013873815010157
Russia, Krasnodar territory, Krasnodar City, 14.6.2013	45.0268	38.9905	2013	Own collection
Russia, Krasnodar territory, Sochi, Bytkha, 8.5.2013	43.5649	39.7594	2013	Own collection
Russia, Krasnodar territory, Sochi, Semenovka , 4.5.2013	43.6433	39.8512	2013	Own collection
Russia, Krasnodar territory, Sochi, Monastyr, 3.5.2013	43.5898	40.0076	2013	Own collection
Russia, Krasnodar territory, Sochi, Razdolnoe, 1.5.2013	43.5853	39.7702	2013	Own collection
Russia, Krasnodar territory, Sochi, 20th Mountain Division Street, 30.4.2013	43.5686	39.7538	2013	Own collection
Russia, Krasnodar territory, Sochi, Roz Street, 10.5.2013	43.591	39.7215	2013	Own collection
Russia, Krasnodar territory, Sochi, Teatralnaya street 5.5.2013	43.5718	39.7298	2013	Own collection
Russia, Krasnodar territory, Tuapse, 7.5.2013	44.0994	39.0804	2013	Own collection
Russia, Stavropol territory, Vinogradnyj 16.10.2013 and 17.10.2013	45.4805	41.2819	2013	Korotyaev BA 2015b. On the high abundance of the harlequin lady beetle Harmonia axyridis (Pall.) (Coleoptera, Coccinellidae) in the plains of Northwestern Caucasus, Russia. Entomological Review 95(9): 1317–1319. DOI: 10.1134/S0013873815090195
Russia, Stavropol territory, Novoaleksandrovsk 16.10.2013 and 17.10.2013	45.4933	41.2141	2013	Korotyaev BA 2015b. On the high abundance of the harlequin lady beetle Harmonia axyridis (Pall.) (Coleoptera, Coccinellidae) in the plains of Northwestern Caucasus, Russia. Entomological Review 95(9): 1317–1319. DOI: 10.1134/S0013873815090195
Russia, Stavropol territory, Nevinnomyssk 17.09.2013	44.6227	41.9455	2013	Anonymous 2013 [cited 6 August 2018] Available from: http://molbiol.ru/forums/index.php?showtopic=42936&st=2400
Russia, Stavropol territory, Zheleznovodsk	44.1324	43.0301	2013	Mogilevich TA 2013 [cited 6 August 2018] Available from: http://www.zin.ru/Animalia/Coleoptera/rus/mogilev2.htm
Russia, Dagestan, Makhachkala, 7.2014	42.9783	47.497	2014	Iljina EV, Gasanova NM-S 2015. Invasive species of insects in Daghestan. In: Biodiversity and rational use of natural resources: proceedings of III All-Russian scientific-practic conference with international participation (Makhachkala, 27 March 2015). Makhachkala: Publishing House of Daghestan State Pedagogical University. P. 78–81. [In Russian]
Russia, Krasnodar territory, Chviezhece, 3.7.2014	43.7474	40.0829	2014	Kovalev AV, personal communication
Russia, Kabardino-Balkaria, Aushiger, 2015	43.3905	43.7333	2015	Orlova-Bienkowskaja MJ, Mogilevich TA. The first record of Asian ladybird Harmonia axyridis (Pal¬las, 1773) (Coleoptera: Coccinellidae) in Kabardino- Balkaria and the history of the expansion of this alien species in the Caucasus and south of European Rus¬sia in 2002–2015. Caucasian Entomological Bulletin. 2016;12(1): 93–98. [In Russian]
Armenia, Shirak prov., Zorakert, 2035 m a s.l., 9.08.2016	41.0912	43.6587	2016	Kalashian MY, Ghrejyan TL, Karagyan GH. Harlequin ladybird Harmonia axyridis Pall. (Coleoptera, Coccinellidae) in Armenia. Russ J Biol Invasions. 2017;8(4): 313–315. doi: 10.1134/S207511171704004X.
Russia, Krasnodar territory, Gelendzhik 11-15.5.2016	44.5665	38.0195	2016	Own collection
Russia, Krasnodar territory, Maly Utrish 5-11.5.2016	44.7621	37.391	2016	Own collection
